# Supplementary material for: Development and Validation of a Novel Score for Predicting Long-Term Mortality after an Acute Ischemic Stroke
Source: Int J Environ Res Public Health. 2023 Feb 9;20(4):3043. doi: 10.3390/ijerph20043043 (PMC9961287; doi:10.3390/ijerph20043043)
Supplement: Supplementary file 1 [file ijerph-20-03043-s001.zip]

Archive with 1 entries (1 files):
- ijerph-2125306-supplementary.pdf
